# Supplementary material for: The ecological and developmental foundations of brood parasitism in a catfish
Source: Nat Commun. 2026 Mar 31;17:4630. doi: 10.1038/s41467-026-71179-4 (PMC13199399; doi:10.1038/s41467-026-71179-4)
Supplement: Supplementary file 4 — Source data [file 41467_2026_71179_MOESM4_ESM.xlsx]

## Sheet: Fig.1
id	tl	species	Locality	sex	method	plant detritus	algae	sand	Porifera	zoobenthos_insect	Gastropoda	Hydracarina	Caridea	Ostracoda	Copepoda	Cladocera	fish_scales	terrestrial invert	fish_eggs
24-ZM-108	129	granulosus	Mpulungu	M	net	0	0	0	0	0	0	0	0	0	0	0	100	0	0
24-ZM-057	131	granulosus	Mpulungu	F	net	0	0	0	0	0	0	0	0	0	0	0	100	0	0
24-ZM-047	150	granulosus	Mpulungu	M	net	0	0	0	0	0	0	0	0	0	0	0	100	0	0
21-ZM-475	48	multipunctatus	Ndole	JUV	hand	0	0	0	0	0	0	0	100	0	0	0	0	0	0
22-ZM-269	NA	petricola	Mpulungu	F	hand	0	0	0	100	0	0	0	0	0	0	0	0	0	0
21-ZM-564	99	irsacae	Mpulungu	M	hand	0	38	0	62	0	0	0	0	0	0	0	0	0	0
21-ZM-435	67	multipunctatus	Ndole	M	hand	0	56	0	19	0	0	0	26	0	0	0	0	0	0
22-ZM-231	NA	irsacae	Mpulungu	F	traps	0	0	0	100	0	0	0	0	0	0	0	0	0	0
22-ZM-013	81	petricola	Mpulungu	M	hand	0	0	0	57	9	0	0	34	0	0	0	0	0	0
21-ZM-407	61	petricola	Ndole	JUV	hand	57	0	0	43	0	0	0	0	0	0	0	0	0	0
21-ZM-412	60	petricola	Ndole	JUV	hand	18	0	0	82	0	0	0	0	0	0	0	0	0	0
21-ZM-230	63	multipunctatus	Mpulungu	F	hand	73	0	0	18	7	0	0	0	2	0	0	0	0	0
21-ZM-187	59	multipunctatus	Mpulungu	JUV	hand	0	0	0	0	18	0	2	73	7	0	0	0	0	0
21-ZM-485	70	irsacae	Mpulungu	JUV	hand	12	0	0	88	0	0	0	0	0	0	0	0	0	0
21-ZM-429	62	multipunctatus	Ndole	JUV	hand	12	0	0	15	23	0	0	47	0	0	0	3	0	0
21-ZM-401	45	multipunctatus	Ndole	JUV	hand	34	34	11	15	5	0	0	0	0	0	0	0	0	0
21-ZM-231	68	multipunctatus	Mpulungu	JUV	hand	9	0	88	0	3	0	0	0	0	0	0	0	0	0
22-ZM-267	67	irsacae	Mpulungu	F	traps	0	0	0	100	0	0	0	0	0	0	0	0	0	0
21-ZM-314	68	irsacae	Ndole	F	hand	0	0	0	100	0	0	0	0	0	0	0	0	0	0
21-ZM-387	60	petricola	Ndole	JUV	hand	0	16	0	84	0	0	0	0	0	0	0	0	0	0
22-ZM-020	68	petricola	Mpulungu	M	hand	0	0	7	77	15	0	0	0	1	0	0	0	0	0
21-ZM-422	75	petricola	Ndole	M	hand	24	23	0	0	0	0	0	0	0	0	0	0	0	0
21-ZM-181	73	multipunctatus	Mpulungu	M	hand	29	29	0	29	7	0	0	0	0	0	0	0	0	0
21-ZM-567	88	irsacae	Mpulungu	F	hand	0	0	0	99	0	0	0	0	1	0	0	0	0	0
22-ZM-171	75	multipunctatus	Mpulungu	M	hand	0	0	100	0	0	0	0	0	0	0	0	0	0	0
21-ZM-418	80	petricola	Ndole	F	hand	63	13	0	19	6	0	0	0	0	0	0	0	0	0
21-ZM-568	85	irsacae	Mpulungu	M	hand	0	0	0	100	0	0	0	0	0	0	0	0	0	0
21-ZM-480	99	irsacae	Mpulungu	M	hand	0	0	1	93	0	6	0	0	0	0	0	0	0	0
22-ZM-197	57	petricola	Mpulungu	M	hand	0	0	0	92	3	0	0	0	0	6	0	0	0	0
21-ZM-215	65	multipunctatus	Mpulungu	M	hand	66	0	0	25	9	0	0	0	0	0	0	0	0	0
21-ZM-543	80	irsacae	Mpulungu	M	hand	45	46	0	0	0	0	0	0	0	0	0	0	0	0
21-ZM-431	73	multipunctatus	Ndole	JUV	hand	0	0	0	89	0	0	0	0	0	0	0	0	11	0
21-ZM-588	79	petricola	Mpulungu	M	hand	12	0	0	87	0	0	0	0	0	0	0	0	0	0
21-ZM-489	89	irsacae	Mpulungu	M	hand	0	0	0	100	0	0	0	0	0	0	0	0	0	0
21-ZM-584	95	petricola	Mpulungu	F	hand	92	0	8	0	0	0	0	0	0	0	0	0	0	0
21-ZM-566	91	irsacae	Mpulungu	F	hand	6	27	8	59	0	0	0	0	0	0	0	0	0	0
21-ZM-152	78	multipunctatus	Mpulungu	F	traps	0	0	8	22	61	3	0	5	0	0	0	0	0	0
21-ZM-371	61	multipunctatus	Ndole	JUV	hand	0	0	0	35	16	0	0	39	0	0	0	10	0	0
21-ZM-520	80	irsacae	Mpulungu	JUV	hand	0	0	0	92	0	2	6	0	0	0	0	0	0	0
21-ZM-521	86	irsacae	Mpulungu	JUV	hand	15	0	15	69	0	0	0	0	0	0	0	0	0	0
21-ZM-488	84	irsacae	Mpulungu	M	hand	20	0	12	61	0	6	0	0	0	0	0	0	0	0
21-ZM-498	90	petricola	Mpulungu	F	hand	15	30	0	55	0	0	0	0	0	0	0	0	0	0
21-ZM-484	84	irsacae	Mpulungu	F	hand	0	0	0	100	0	0	0	0	0	0	0	0	0	0
21-ZM-400	93	multipunctatus	Ndole	F	hand	99	0	0	0	1	0	0	0	0	0	0	0	0	0
21-ZM-374	80	petricola	Ndole	F	hand	5	0	0	81	1	0	0	13	0	0	0	0	0	0
21-ZM-391	70	irsacae	Ndole	M	hand	0	0	0	100	0	0	0	0	0	0	0	0	0	0
21-ZM-499	94	petricola	Mpulungu	F	hand	10	10	0	80	0	0	0	0	0	0	0	0	0	0
21-ZM-420	70	petricola	Ndole	JUV	hand	29	0	0	0	60	0	0	0	0	10	0	0	0	0
21-ZM-377	78	petricola	Ndole	F	hand	23	0	0	23	14	0	0	23	0	1	0	14	0	0
21-ZM-255	69	petricola	Ndole	F	hand	28	0	4	13	40	0	2	7	6	0	0	0	0	0
21-ZM-490	75	irsacae	Mpulungu	JUV	hand	0	0	0	100	0	0	0	0	0	0	0	0	0	0
21-ZM-487	88	irsacae	Mpulungu	JUV	hand	0	0	0	100	0	0	0	0	0	0	0	0	0	0
21-ZM-425	77	multipunctatus	Ndole	JUV	hand	43	0	38	0	0	19	0	0	0	0	0	0	0	0
21-ZM-175	75	multipunctatus	Mpulungu	M	hand	0	0	0	0	43	0	17	28	4	2	5	0	0	0
21-ZM-433	50	multipunctatus	Ndole	JUV	hand	55	0	0	0	12	0	0	4	14	0	14	0	0	0
21-ZM-522	83	irsacae	Mpulungu	F	hand	3	0	0	97	0	0	0	0	0	0	0	0	0	0
21-ZM-494	80	petricola	Mpulungu	F	hand	0	0	0	90	0	0	0	0	0	10	0	0	0	0
21-ZM-517	80	petricola	Mpulungu	F	hand	0	8	0	91	0	0	0	0	1	0	0	0	0	0
21-ZM-486	79	irsacae	Mpulungu	M	hand	0	0	0	100	0	0	0	0	0	0	0	0	0	0
21-ZM-116	100	polli	Mpulungu	F	traps	22	47	2	0	5	0	0	22	0	0	0	0	2	0
21-ZM-154	80	multipunctatus	Mpulungu	F	traps	3	0	2	3	73	8	0	5	0	0	0	0	0	0
21-ZM-423	92	multipunctatus	Ndole	F	hand	0	0	0	0	5	0	0	55	0	0	0	38	0	0
21-ZM-474	86	multipunctatus	Ndole	JUV	hand	0	0	0	100	0	0	0	0	0	0	0	0	0	0
21-ZM-424	86	irsacae	Ndole	F	hand	0	0	3	0	4	0	0	93	0	0	0	0	0	0
21-ZM-502	87	petricola	Mpulungu	F	hand	10	66	0	18	0	0	0	0	0	7	0	0	0	0
21-ZM-415	62	petricola	Ndole	M	hand	38	16	8	37	1	0	0	0	0	0	0	0	0	0
21-ZM-312	93	polli	Ndole	F	hand	0	55	0	35	0	0	0	6	1	0	0	0	0	0
21-ZM-366	75	petricola	Ndole	M	hand	0	9	3	85	2	0	0	0	0	0	0	0	0	0
21-ZM-386	84	petricola	Ndole	M	hand	10	8	0	53	12	0	1	6	10	0	0	0	0	0
22-ZM-167	74	irsacae	Mpulungu	JUV	hand	0	0	11	89	0	0	0	0	0	0	0	0	0	0
21-ZM-483	122	irsacae	Mpulungu	F	hand	0	23	0	77	0	0	0	0	0	0	0	0	0	0
21-ZM-542	97	irsacae	Mpulungu	F	hand	0	0	2	93	3	1	0	0	0	0	0	0	0	0
21-ZM-434	75	irsacae	Ndole	JUV	hand	0	0	0	88	12	0	0	0	0	0	0	0	0	0
21-ZM-395	95	irsacae	Ndole	F	hand	0	0	3	97	0	0	0	0	0	0	0	0	0	0
21-ZM-399	88	multipunctatus	Ndole	M	hand	39	5	0	22	8	0	0	0	0	27	0	0	0	0
21-ZM-380	72	petricola	Ndole	F	hand	0	0	0	97	2	0	0	1	0	0	0	0	0	0
21-ZM-398	95	multipunctatus	Ndole	M	hand	30	0	0	70	0	0	0	0	0	0	0	0	0	0
21-ZM-472	95	multipunctatus	Ndole	M	hand	0	0	0	100	0	0	0	0	0	0	0	0	0	0
21-ZM-428	105	irsacae	Ndole	M	hand	0	0	5	67	2	0	0	24	0	0	0	0	0	0
22-ZM-168	97	irsacae	Mpulungu	M	hand	0	0	0	100	0	0	0	0	0	0	0	0	0	0
21-ZM-430	88	multipunctatus	Ndole	JUV	hand	0	0	0	100	0	0	0	0	0	0	0	0	0	0
21-ZM-525	82	irsacae	Mpulungu	F	hand	4	9	5	82	0	0	0	0	0	0	0	0	0	0
21-ZM-500	91	petricola	Mpulungu	F	hand	0	0	0	100	0	0	0	0	0	0	0	0	0	0
21-ZM-381	77	petricola	Ndole	F	hand	23	0	0	77	0	0	0	1	0	0	0	0	0	0
21-ZM-471	77	irsacae	Ndole	F	hand	0	0	4	88	2	6	0	0	0	0	0	0	0	0
21-ZM-361	94	petricola	Ndole	M	hand	70	26	0	0	2	0	0	2	1	0	0	0	0	0
21-ZM-416	88	petricola	Ndole	M	hand	11	81	0	9	0	0	0	0	0	0	0	0	0	0
21-ZM-365	96	irsacae	Ndole	M	hand	0	0	0	100	0	0	0	0	0	0	0	0	0	0
21-ZM-369	97	irsacae	Ndole	M	hand	0	0	0	84	16	0	0	0	0	0	0	0	0	0
21-ZM-527	88	petricola	Mpulungu	F	hand	0	69	0	31	0	0	0	0	0	0	0	0	0	0
21-ZM-473	94	multipunctatus	Ndole	M	hand	0	0	0	100	0	0	0	0	0	0	0	0	0	0
21-ZM-439	104	multipunctatus	Ndole	M	hand	0	30	0	70	0	0	0	0	0	0	0	0	0	0
21-ZM-359	89	irsacae	Ndole	F	hand	47	0	0	51	1	0	0	0	0	0	0	0	0	0
21-ZM-534	94	petricola	Mpulungu	M	hand	5	90	0	5	0	0	0	0	0	0	0	0	0	0
21-ZM-533	94	petricola	Mpulungu	F	hand	5	90	0	5	0	0	0	0	0	0	0	0	0	0
21-ZM-390	107	irsacae	Ndole	M	hand	7	0	0	88	3	0	0	2	0	0	0	0	0	0
21-ZM-109	62	multipunctatus	Mpulungu	M	traps	67	33	0	0	0	0	0	0	0	0	0	0	0	0
21-ZM-438	101	multipunctatus	Ndole	F	hand	0	0	0	100	0	0	0	0	0	0	0	0	0	0
21-ZM-469	95	irsacae	Ndole	M	hand	11	0	26	38	2	21	0	2	1	0	0	0	0	0
21-ZM-738	85	multipunctatus	Mpulungu	M	hand	0	2	0	0	67	0	0	25	0	1	0	5	0	0
21-ZM-404	77	petricola	Ndole	F	hand	38	60	0	0	1	0	0	0	0	0	0	0	0	0
21-ZM-367	80	petricola	Ndole	F	hand	0	0	0	95	0	0	0	4	0	0	0	0	0	0
21-ZM-468	97	irsacae	Ndole	M	hand	0	0	3	96	1	0	0	0	0	0	0	0	0	0
22-ZM-185	71	multipunctatus	Mpulungu	M	hand	0	0	0	0	1	0	0	0	0	0	0	0	0	99
21-ZM-586	85	petricola	Mpulungu	F	hand	9	35	4	44	0	0	0	2	2	4	0	0	0	0
21-ZM-410	101	petricola	Ndole	M	hand	8	44	0	39	0	0	0	0	0	4	0	0	0	0
21-ZM-394	115	irsacae	Ndole	F	hand	0	0	0	99	1	0	0	0	0	0	0	0	0	0
21-ZM-526	85	petricola	Mpulungu	F	hand	10	19	0	71	0	0	0	0	0	0	0	0	0	0
21-ZM-531	105	petricola	Mpulungu	M	hand	18	74	0	8	0	0	0	0	0	0	0	0	0	0
21-ZM-254	73	polli	Ndole	F	hand	0	90	0	10	0	0	0	0	0	0	0	0	0	0
21-ZM-532	116	petricola	Mpulungu	M	hand	9	81	0	9	0	0	0	0	0	0	0	0	0	0
21-ZM-383	95	polli	Ndole	F	hand	0	100	0	0	0	0	0	0	0	0	0	0	0	0
21-ZM-501	107	petricola	Mpulungu	M	hand	10	50	0	39	0	0	0	0	0	0	0	0	0	0
21-ZM-376	102	irsacae	Ndole	M	hand	8	0	0	91	1	0	0	0	0	0	0	0	0	0
21-ZM-115	129	polli	Mpulungu	M	traps	43	57	0	0	0	0	0	0	0	0	0	0	0	0
21-ZM-397	111	irsacae	Ndole	F	hand	0	0	0	97	3	0	0	0	0	0	0	0	0	0
21-ZM-364	96	polli	Ndole	F	hand	14	86	0	0	0	0	0	0	0	0	0	0	0	0
21-ZM-385	98	polli	Ndole	F	hand	10	89	0	0	0	1	0	0	0	0	0	0	0	0
21-ZM-28	95	polli	Mpulungu	F	traps	50	50	0	0	0	0	0	0	0	0	0	0	0	0
21-ZM-384	103	polli	Ndole	F	hand	12	84	0	5	0	0	0	0	0	0	0	0	0	0
21-ZM-370	109	irsacae	Ndole	F	hand	0	0	0	100	0	0	0	0	0	0	0	0	0	0
21-ZM-426	122	irsacae	Ndole	F	hand	0	0	0	100	0	0	0	0	0	0	0	0	0	0

## Sheet: Fig2a_2b
species	species2	egg_count	horm
s_polli	s_polli	215	hormonal
s_polli	s_polli	488	hormonal
s_petricola	s_petricola	77	hormonal
s_petricola	s_petricola	1193	hormonal
s_petricola	s_petricola	551	hormonal
s_petricola	s_petricola	175	hormonal
s_petricola	s_petricola	161	hormonal
s_petricola	s_petricola	381	hormonal
s_petricola	s_petricola	478	hormonal
s_macrostigma	river	410	hormonal
s_macrostigma	river	266	hormonal
s_irsacae	s_irsacae	306	hormonal
s_irsacae	s_irsacae	90	hormonal
s_irsacae	s_irsacae	554	hormonal
s_irsacae	s_irsacae	128	hormonal
s_irsacae	s_irsacae	493	hormonal
s_multipunctatus	s_multipunctatus	39	non-hormonal
s_multipunctatus	s_multipunctatus	18	non-hormonal
s_multipunctatus	s_multipunctatus	45	non-hormonal
s_multipunctatus	s_multipunctatus	29	non-hormonal
s_multipunctatus	s_multipunctatus	42	non-hormonal
s_multipunctatus	s_multipunctatus	33	non-hormonal
s_multipunctatus	s_multipunctatus	27	non-hormonal
s_multipunctatus	s_multipunctatus	19	non-hormonal
s_multipunctatus	s_multipunctatus	22	non-hormonal
s_multipunctatus	s_multipunctatus	12	non-hormonal
s_nigrita	river	795	hormonal
s_nigriventris	river	664	hormonal
s_granulosus	s_granulosus	581	hormonal
s_granulosus	s_granulosus	273	hormonal
s_granulosus	s_granulosus	216	hormonal
s_polli	s_polli	409	hormonal
s_polli	s_polli	544	hormonal
s_polli	s_polli	300	hormonal
s_polli	s_polli	300	hormonal
s_polli	s_polli	300	hormonal
s_polli	s_polli	250	hormonal
s_polli	s_polli	300	hormonal
s_polli	s_polli	330	hormonal
s_polli	s_polli	250	hormonal
s_polli	s_polli	488	hormonal
s_polli	s_polli	300	hormonal
s_polli	s_polli	150	hormonal
s_petricola	s_petricola	250	hormonal
s_petricola	s_petricola	175	hormonal
s_petricola	s_petricola	500	hormonal
s_petricola	s_petricola	100	hormonal
s_petricola	s_petricola	250	hormonal
s_petricola	s_petricola	100	hormonal
s_petricola	s_petricola	171	hormonal
s_petricola	s_petricola	200	hormonal
s_petricola	s_petricola	300	hormonal
s_petricola	s_petricola	300	hormonal
s_petricola	s_petricola	200	hormonal
s_petricola	s_petricola	300	hormonal
s_petricola	s_petricola	200	hormonal
s_petricola	s_petricola	200	hormonal
s_petricola	s_petricola	500	hormonal
s_granulosus	s_granulosus	173	hormonal
s_granulosus	s_granulosus	100	hormonal
s_granulosus	s_granulosus	276	hormonal
s_granulosus	s_granulosus	500	hormonal
s_granulosus	s_granulosus	300	hormonal
s_granulosus	s_granulosus	500	hormonal
s_irsacae	s_irsacae	634	hormonal
s_irsacae	s_irsacae	600	hormonal
s_irsacae	s_irsacae	500	hormonal
s_irsacae	s_irsacae	100	hormonal
s_nigriventris	s_nigriventris	600	hormonal
s_nigriventris	s_nigriventris	1000	hormonal
s_nigrita	s_nigrita	2000	hormonal
s_multipunctatus	s_multipunctatus	22	hormonal
s_multipunctatus	s_multipunctatus	25	hormonal
s_multipunctatus	s_multipunctatus	56	hormonal
s_multipunctatus	s_multipunctatus	33	hormonal
s_multipunctatus	s_multipunctatus	42	hormonal
s_multipunctatus	s_multipunctatus	42	hormonal
s_multipunctatus	s_multipunctatus	4	hormonal
s_multipunctatus	s_multipunctatus	5	hormonal
s_multipunctatus	s_multipunctatus	8	hormonal

## Sheet: Fig_2c_2d
ID	dissection.datum	species	year	season	sex	ID	TL	gonadmass	GSI	logGSI	complete.body	continuous_egg_size	total_spw_cond	ripe	testes.stage	notes
1	2022-06-28	polli	2021	start_RS	M	21_ZM_036	128	0.09	0.703125	0.74550196	0	NA	1	yes	szd	muscle sample
2	2022-06-28	polli	2021	start_RS	M	21_ZM_037	98	0.07	0.714285714	0.862344939	0	NA	1	yes	szd	muscle sample
3	2022-06-28	polli	2021	start_RS	M	21_ZM_044	126	0.11	0.873015873	0.826502131	0	NA	1	yes	szp	muscle sample
4	2022-06-28	irsacae	2021	start_RS	F	21_ZM_096	99	0.11	1.111111111	1.051911803	0	1	0	no	NA	muscle sample
5	2022-06-28	multipunctatus	2021	start_RS	M	21_ZM_098	77	0.04	0.519480519	0.781896093	0	NA	1	yes	szp	muscle sample
6	2022-06-28	multipunctatus	2021	start_RS	F	21_ZM_127	67	0.01	0.149253731	0	0	1	0	no	NA	muscle sample
7	2022-06-28	multipunctatus	2021	start_RS	F	21_ZM_146	70	0.12	1.714285714	1.541687494	0	1	1	yes	NA	muscle sample
8	2022-06-28	multipunctatus	2021	start_RS	F	21_ZM_153	79	0.36	4.556962025	1.970003166	0	1	1	yes	NA	muscle sample
9	2022-06-28	multipunctatus	2021	start_RS	M	21_ZM_174	77	0.05	0.649350649	0.907753252	1	NA	0	no	sc	NA
10	2022-06-28	multipunctatus	2021	start_RS	F	21_ZM_201	72	0.08	1.111111111	1.254291649	0	1	1	yes	NA	muscle sample
11	2022-06-28	polli	2021	start_RS	M	21_ZM_206	106	0.13	1.226415094	1.050889955	0	NA	1	yes	szd	muscle sample
12	2022-06-21	irsacae	2021	start_RS	M	21_ZM_233	113	0.14	1.238938053	1.014272598	0	NA	0	no	st	muscle sample
13	2022-06-21	irsacae	2021	start_RS	M	21_ZM_250	105	0.18	1.714285714	1.195497624	0	NA	1	yes	szp	muscle sample
14	2022-06-21	polli	2021	start_RS	M	21_ZM_476	115	0.02	0.173913043	0.261765214	0	NA	0	no	sg	muscle sample
15	2022-06-13	multipunctatus	2021	start_RS	M	21_ZM_477	83	0.05	0.602409639	0.842132535	0	NA	1	yes	szd	muscle sample
16	2022-06-21	irsacae	2021	start_RS	M	21_ZM_478	87	0.03	0.344827586	0.548415235	0	NA	0	no	sg	muscle sample
17	2022-06-28	multipunctatus	2021	start_RS	F	21_ZM_479	73	0.01	0.136986301	0	0	1	1	yes	NA	muscle sample
18	2022-06-09	irsacae	2021	start_RS	M	21_ZM_480	96	0.12	2025-01-01	1.124147131	0	NA	0	no	NA	muscle sample
19	2022-06-09	irsacae	2021	start_RS	M	21_ZM_481	97	0.01	0.103092784	0	0	NA	0	no	sc	muscle sample
20	2022-06-09	irsacae	2021	start_RS	M	21_ZM_482	100	0.01	0.1	0	0	NA	1	yes	szp	muscle sample
21	2022-06-09	irsacae	2021	start_RS	F	21_ZM_483	124	0.25	2.016129032	1.127370975	0	1	0	no	NA	muscle sample
22	2022-06-09	irsacae	2021	start_RS	F	21_ZM_484	83	0.01	0.120481928	0	0	0	0	no	NA	muscle sample
23	2022-06-09	irsacae	2021	start_RS	M	21_ZM_486	81	0.01	0.12345679	0	0	NA	1	yes	szp	muscle sample
24	2022-06-09	irsacae	2021	start_RS	M	21_ZM_487	88	0.01	0.113636364	0	0	NA	0	no	sg	muscle sample
25	2022-06-09	irsacae	2021	start_RS	M	21_ZM_488	92	0.01	0.108695652	0	0	NA	0	no	sc	muscle sample
26	2022-06-09	irsacae	2021	start_RS	M	21_ZM_489	88	0.01	0.113636364	0	0	NA	0	no	sc	muscle sample
27	2022-06-21	petricola	2021	start_RS	F	21_ZM_493	72	0.2	2.777777778	1.806986105	0	1	1	yes	NA	muscle sample
28	2022-06-09	petricola	2021	start_RS	F	21_ZM_494	79	0.07	0.886075949	1.069744354	0	1	0	no	NA	muscle sample
29	2022-06-21	petricola	2021	start_RS	M	21_ZM_495	108	0.18	1.666666667	1.162289357	0	NA	1	yes	szp	muscle sample
30	2022-06-21	petricola	2021	start_RS	M	21_ZM_496	110	0.23	2.090909091	1.237934396	0	NA	1	yes	szp	muscle sample
31	2022-06-09	petricola	2021	start_RS	F	21_ZM_498	87	0.12	1.379310345	1.240438214	0	1	0	no	NA	muscle sample
32	2022-06-09	petricola	2021	start_RS	F	21_ZM_499	92	0.19	2.065217391	1.389949566	0	1	1	yes	NA	muscle sample
33	2022-06-09	petricola	2021	start_RS	F	21_ZM_500	89	0.13	1.460674157	1.251621744	0	1	1	yes	NA	muscle sample
34	2022-06-09	petricola	2021	start_RS	F	21_ZM_502	86	0.3	3.488372093	1.717582854	0	1	1	yes	NA	muscle sample
35	2022-06-21	petricola	2021	start_RS	F	21_ZM_504	82	0.3	3.658536585	1.801367384	0	1	1	yes	NA	muscle sample
36	2022-06-13	multipunctatus	2021	start_RS	F	21_ZM_506	82	0.27	3.292682927	1.745565566	0	1	1	yes	NA	muscle sample
37	2022-06-13	multipunctatus	2021	start_RS	F	21_ZM_507	95	0.51	5.368421053	1.797442291	0	1	1	yes	NA	muscle sample
38	2022-06-28	multipunctatus	2021	start_RS	F	21_ZM_508	75	0.01	0.133333333	0	0	1	0	no	NA	muscle sample
39	2022-06-28	multipunctatus	2021	start_RS	M	21_ZM_509	79	0.07	0.886075949	1.069744354	0	NA	1	yes	szp	muscle sample
40	2022-06-28	multipunctatus	2021	start_RS	M	21_ZM_510	75	0.01	0.133333333	0	0	NA	1	yes	szp	muscle sample
41	2022-06-13	multipunctatus	2021	start_RS	F	21_ZM_511	77	0.26	3.376623377	1.837627725	0	1	1	yes	NA	muscle sample
42	2022-06-21	petricola	2021	start_RS	F	21_ZM_514	87	0.29	3.333333333	1.680917239	0	1	1	yes	NA	muscle sample
43	2022-06-21	petricola	2021	start_RS	F	21_ZM_515	92	0.13	1.413043478	1.210807992	0	1	1	yes	NA	muscle sample
44	2022-06-21	petricola	2021	start_RS	M	21_ZM_516	120	0.07	0.583333333	0.704248367	0	NA	0	no	st	muscle sample
45	2022-06-09	irsacae	2021	start_RS	M	21_ZM_520	78	0.01	0.128205128	0	0	NA	0	no	sg	muscle sample
46	2022-06-09	irsacae	2021	start_RS	F	21_ZM_521	86	0.01	0.11627907	0	0	1	0	no	NA	muscle sample, uncertain sex
47	2022-06-09	irsacae	2021	start_RS	F	21_ZM_524	93	0.17	1.827956989	1.323063356	0	1	0	no	NA	muscle sample
48	2022-06-09	petricola	2021	start_RS	F	21_ZM_526	83	0.11	1.325301205	1.254689982	0	1	0	no	NA	muscle sample
49	2022-06-09	petricola	2021	start_RS	F	21_ZM_527	84	0.28	3.333333333	1.72280718	0	1	1	yes	NA	muscle sample
50	2022-06-09	petricola	2021	start_RS	M	21_ZM_531	103	0.09	0.873786408	0.926449038	0	NA	1	yes	szd	muscle sample
51	2022-06-09	petricola	2021	start_RS	M	21_ZM_532	112	0.07	0.625	0.754551821	0	NA	1	yes	szd	muscle sample
52	2022-06-09	petricola	2021	start_RS	F	21_ZM_533	91	0.45	4.945054945	1.816717048	0	1	1	yes	NA	muscle sample
53	2022-06-09	petricola	2021	start_RS	M	21_ZM_534	93	0.01	0.107526882	0	0	NA	1	yes	szd	muscle sample
54	2022-06-13	multipunctatus	2021	start_RS	F	21_ZM_536	76	0.01	0.131578947	0	0	NA	NA	NA	NA	muscle sample, female
55	2022-06-13	multipunctatus	2021	start_RS	M	21_ZM_537	84	0.07	0.833333333	1.006069095	0	NA	1	yes	szp	muscle sample
56	2022-06-13	multipunctatus	2021	start_RS	M	21_ZM_538	70	0.06	0.857142857	1.111644643	0	NA	1	yes	szd	muscle sample
57	2022-06-13	multipunctatus	2021	start_RS	F	21_ZM_540	84	0.24	2.857142857	1.643108621	0	1	1	yes	NA	muscle sample
58	2022-06-09	irsacae	2021	start_RS	F	21_ZM_541	102	0.19	1.862745098	1.253680001	0	1	0	no	NA	muscle sample
59	2022-06-09	irsacae	2021	start_RS	F	21_ZM_542	96	0.12	2025-01-01	1.124147131	0	1	0	no	NA	muscle sample
63	2022-06-09	irsacae	2021	start_RS	M	21_ZM_564	98	0.11	1.12244898	1.062645597	0	NA	1	yes	szp	muscle sample
64	2022-06-21	irsacae	2021	start_RS	F	21_ZM_565	80	0.05	0.625	0.873712505	0	1	0	no	NA	muscle sample
65	2022-06-09	irsacae	2021	start_RS	F	21_ZM_566	91	0.15	1.648351648	1.292407977	0	1	0	no	NA	muscle sample
66	2022-06-09	irsacae	2021	start_RS	F	21_ZM_567	86	0.01	0.11627907	0	0	0	0	no	NA	muscle sample
67	2022-06-09	irsacae	2021	start_RS	M	21_ZM_568	87	0.01	0.114942529	0	0	NA	1	yes	szp	muscle sample
68	2022-06-13	multipunctatus	2021	start_RS	F	21_ZM_571	74	0.01	0.135135135	0	0	0	0	no	NA	muscle sample
69	2022-06-13	multipunctatus	2021	start_RS	F	21_ZM_572	77	0.01	0.12987013	0	0	1	0	no	NA	muscle sample
70	2022-06-13	multipunctatus	2021	start_RS	F	21_ZM_573	82	0.26	3.170731707	1.725577254	0	1	1	yes	NA	muscle sample
71	2022-06-13	multipunctatus	2021	start_RS	F	21_ZM_574	87	0.36	4.137931034	1.788853449	0	1	1	yes	NA	muscle sample
72	2022-06-13	multipunctatus	2021	start_RS	M	21_ZM_575	81	0.03	0.37037037	0.589038586	0	NA	1	yes	szp	muscle sample
73	2022-06-13	multipunctatus	2021	start_RS	F	21_ZM_578	89	0.16	1.797752809	1.352943801	0	1	1	yes	NA	muscle sample
74	2022-06-28	multipunctatus	2021	start_RS	M	21_ZM_579	73	0.04	0.547945205	0.824739714	0	NA	1	yes	szp	muscle sample
75	2022-06-09	petricola	2021	start_RS	F	21_ZM_584	93	0.25	2.688172043	1.5031613	0	1	1	yes	NA	muscle sample
76	2022-06-13	multipunctatus	2021	start_RS	F	21_ZM_591	94	0.14	1.489361702	1.219285144	0	1	0	no	NA	muscle sample
77	2022-06-13	multipunctatus	2021	start_RS	F	21_ZM_594	81	0.14	1.728395062	1.414972884	0	1	1	yes	NA	muscle sample
78	2022-06-21	polli	2021	start_RS	F	21_ZM_598	136	1994-01-01	14.26470588	1.682207154	0	1	1	yes	NA	muscle sample
79	2022-06-13	multipunctatus	2021	start_RS	F	21_ZM_600	96	0.42	4.375	1.690884677	0	1	1	yes	NA	muscle sample
80	2022-06-13	multipunctatus	2021	start_RS	M	21_ZM_601	100	0.2	2	1.301029996	0	NA	1	yes	szp	muscle sample
81	2022-06-13	multipunctatus	2021	start_RS	F	21_ZM_602	72	0.1	1.388888889	1.388888889	0	1	1	yes	NA	muscle sample
82	2022-06-09	petricola	2021	start_RS	M	21_ZM_607	96	0.07	0.729166667	0.880310458	0	NA	1	yes	szp	muscle sample
83	2022-06-21	petricola	2021	start_RS	M	21_ZM_613	113	0.12	1.061946903	0.955027651	0	NA	1	yes	szd	muscle sample
84	2022-06-21	polli	2021	start_RS	F	21_ZM_614	126	0.39	3.095238095	1.262749688	0	1	0	no	NA	muscle sample
85	2022-06-21	polli	2021	start_RS	M	21_ZM_615	161	2026-02-01	7.453416149	1.291416923	0	NA	1	yes	szp	muscle sample
86	2022-06-21	polli	2021	start_RS	F	21_ZM_616	126	2034-02-01	18.57142857	1.880330046	0	1	1	yes	NA	muscle sample
87	2022-06-21	polli	2021	start_RS	F	21_ZM_617	121	2021-01-01	10	1.721310223	0	1	1	yes	NA	muscle sample
88	2022-06-21	polli	2021	start_RS	F	21_ZM_618	125	1965-02-01	2026-02-21	1.938596699	0	1	1	yes	NA	muscle sample
89	2022-06-21	polli	2021	start_RS	F	21_ZM_621	127	2019-01-01	9.37007874	1.634288946	0	1	1	yes	NA	muscle sample
90	2022-06-21	polli	2021	start_RS	M	21_ZM_622	110	0.14	1.272727273	1.041934578	0	NA	1	yes	szd	muscle sample
91	2022-06-21	petricola	2021	start_RS	M	21_ZM_631	89	0.07	0.786516854	0.94954836	0	NA	1	yes	szp	muscle sample
92	2022-06-21	polli	2021	start_RS	F	21_ZM_651	118	2021-01-01	10.25423729	1.765072348	0	1	1	yes	NA	muscle sample
93	2022-06-21	polli	2021	start_RS	M	21_ZM_652	145	0.41	2.827586207	1.112264729	0	NA	1	yes	szd	muscle sample
94	2022-06-21	polli	2021	start_RS	M	21_ZM_653	116	0.04	0.344827586	0.519017234	0	NA	0	no	sg	muscle sample
95	2022-06-21	polli	2021	start_RS	M	21_ZM_654	152	0.23	1.513157895	0.895873576	0	NA	1	yes	szp	muscle sample
96	2022-06-21	polli	2021	start_RS	M	21_ZM_655	143	0.2	1.398601399	0.909811186	0	NA	0	no	sc	muscle sample
97	2022-06-21	polli	2021	start_RS	F	21_ZM_656	136	01.čvn	11.76470588	1.620676458	0	1	1	yes	NA	muscle sample
98	2022-06-21	polli	2021	start_RS	F	21_ZM_657	111	2029-01-01	11.62162162	1.901432171	0	1	1	yes	NA	muscle sample
99	2022-06-21	polli	2021	start_RS	F	21_ZM_658	135	0.31	2.296296296	1.104712366	0	1	0	no	NA	muscle sample
100	2022-06-21	polli	2021	start_RS	M	21_ZM_659	110	0.06	0.545454545	0.707410228	0	NA	0	no	sg	muscle sample
101	2022-06-09	petricola	2021	start_RS	M	21_ZM_660	104	0.07	0.673076923	0.812594269	0	NA	1	yes	szp	muscle sample
102	2022-06-21	petricola	2021	start_RS	F	21_ZM_662	82	0.38	4.634146341	1.926565362	0	1	1	yes	NA	muscle sample
103	2022-06-21	polli	2021	start_RS	M	21_ZM_667	126	0.44	3.492063492	1.304327521	0	NA	1	yes	szp	muscle sample
104	2022-06-21	polli	2021	start_RS	F	21_ZM_668	127	1965-02-01	20.86614173	1.908067617	0	1	1	yes	NA	muscle sample
105	2022-06-21	polli	2021	start_RS	M	21_ZM_669	142	0.4	2.816901408	1.128211261	0	NA	1	yes	szp	muscle sample
106	2022-06-21	polli	2021	start_RS	F	21_ZM_670	124	1965-01-01	13.30645161	1.788293503	0	1	1	yes	NA	muscle sample
107	2022-06-21	polli	2021	start_RS	F	21_ZM_671	123	0.38	3.089430894	1.284376908	0	1	1	yes	NA	muscle sample
108	2022-06-21	polli	2021	start_RS	F	21_ZM_673	96	0.4	4.166666667	1.668812491	0	1	1	yes	NA	muscle sample
109	2022-06-21	polli	2021	start_RS	M	21_ZM_674	98	0.07	0.714285714	0.862344939	0	NA	0	no	sg	muscle sample
110	2022-06-09	petricola	2021	start_RS	M	21_ZM_676	98	0.01	0.102040816	0	0	NA	NA	NA	NA	muscle sample
111	2022-06-09	multipunctatus	2021	start_RS	F	21_ZM_680	90	0.01	0.111111111	0	0	1	0	no	NA	muscle sample_puv_irsacae
112	2022-06-21	polli	2021	start_RS	F	21_ZM_681	103	0.09	0.873786408	0.926449038	0	0	0	no	NA	muscle sample
113	2022-06-21	polli	2021	start_RS	F	21_ZM_683	111	0.5	4.504504505	1.530603608	0	1	1	yes	NA	muscle sample
114	2022-06-21	polli	2021	start_RS	F	21_ZM_684	124	0.99	7.983870968	1.609383221	0	1	1	yes	NA	muscle sample
115	2022-06-21	polli	2021	start_RS	F	21_ZM_685	129	2016-01-01	8.992248062	1.60035503	0	1	1	yes	NA	muscle sample
116	2022-06-21	polli	2021	start_RS	F	21_ZM_686	110	2026-02-01	9.272727273	1.826000156	0	1	1	yes	NA	muscle sample
117	2022-06-09	petricola	2021	start_RS	M	21_ZM_687	103	0.09	0.873786408	0.926449038	0	NA	1	yes	szp	muscle sample
118	2022-06-09	petricola	2021	start_RS	M	21_ZM_688	95	0.01	0.105263158	0	0	NA	1	yes	szp	muscle sample
119	2022-06-09	petricola	2021	start_RS	F	21_ZM_690	89	0.17	1.91011236	1.382526878	0	1	1	yes	NA	muscle sample
120	2022-06-09	petricola	2021	start_RS	M	21_ZM_691	87	0.01	0.114942529	0	0	NA	1	yes	szp	muscle sample
121	2022-06-28	irsacae	2021	start_RS	F	21_ZM_730	82	0.08	0.975609756	1.101329252	0	1	0	no	NA	muscle sample
122	2022-06-21	irsacae	2021	start_RS	F	21_ZM_731	112	0.2	1.785714286	1.161633925	0	1	0	no	NA	muscle sample
123	2022-06-21	irsacae	2021	start_RS	F	21_ZM_736	124	0.35	2.822580645	1.245216165	0	1	0	no	NA	NA
124	2022-06-28	irsacae	2021	start_RS	M	21_ZM_737	106	0.12	1.132075472	1.018095515	0	NA	1	yes	szp	muscle sample
125	2022-06-13	multipunctatus	2022	end_RS	F	22_ZM_001	95	0.81	8.526315789	2.008931599	1	1	1	yes	NA	NA
126	2022-06-23	petricola	2022	end_RS	M	22_ZM_004	81	0.04	0.49382716	0.74328394	1	NA	1	yes	szp	NA
127	2022-06-23	petricola	2022	end_RS	F	22_ZM_006	99	0.52	5.252525253	1.733336711	1	1	1	yes	NA	NA
128	2022-06-23	petricola	2022	end_RS	F	22_ZM_007	82	0.43	5.243902439	1.992034702	1	1	1	yes	NA	NA
129	2022-06-26	petricola	2022	end_RS	M	22_ZM_009	105	0.14	1.333333333	1.09155051	1	NA	1	yes	szp	NA
130	2022-06-23	petricola	2022	end_RS	F	22_ZM_010	83	0.44	5.301204819	1.980063466	1	1	1	yes	NA	NA
131	2022-06-23	petricola	2022	end_RS	F	22_ZM_012	86	0.39	4.534883721	1.850075124	1	1	1	yes	NA	NA
132	2022-06-06	petricola	2022	end_RS	M	22_ZM_013	95	0.02	0.210526316	0.31687368	0	NA	1	yes	szp	muscle sample
133	2022-06-23	petricola	2022	end_RS	M	22_ZM_016	97	0.14	1.443298969	1.181575295	1	NA	1	yes	szp	NA
134	2022-06-23	petricola	2022	end_RS	F	22_ZM_018	74	0.39	5.27027027	2.150087307	1	1	1	yes	NA	NA
135	2022-06-06	petricola	2022	end_RS	F	22_ZM_020	77	0.2	2.597402597	1.689649345	0	1	1	yes	NA	muscle sample
136	2022-06-23	multipunctatus	2022	end_RS	F	22_ZM_022	92	0.44	4.782608696	1.786361605	1	1	1	yes	NA	NA
137	2022-06-13	multipunctatus	2022	end_RS	F	22_ZM_023	88	0.86	9.772727273	2.198293695	1	1	1	yes	NA	NA
138	2022-06-13	multipunctatus	2022	end_RS	F	22_ZM_024	79	0.4	5.063291139	2.02792404	1	1	1	yes	NA	NA
139	2022-06-23	petricola	2022	end_RS	F	22_ZM_026	100	0.5	5	1.698970004	1	1	1	yes	NA	NA
140	2022-06-23	petricola	2022	end_RS	M	22_ZM_027	95	0.02	0.210526316	0.31687368	1	NA	1	yes	szp	NA
141	2022-06-28	petricola	2022	end_RS	M	22_ZM_028	99	0.1	1.01010101	1.01010101	1	NA	1	yes	szp	NA
142	2022-06-23	irsacae	2022	end_RS	M	22_ZM_034	92	0.03	0.326086957	0.518610059	1	NA	1	yes	szp	NA
143	2022-06-06	irsacae	2022	end_RS	F	22_ZM_035	96	0.65	6.770833333	1.888451413	0	1	1	yes	NA	muscle sample
144	2022-06-28	irsacae	2022	end_RS	F	22_ZM_038	94	0.76	8.085106383	2.000865524	1	1	1	yes	NA	NA
145	2022-06-28	irsacae	2022	end_RS	F	22_ZM_039	95	2038-01-01	14.52631579	2.252504301	1	1	1	yes	NA	NA
146	2022-06-23	petricola	2022	end_RS	F	22_ZM_040	92	0.39	4.239130435	1.729418051	1	1	1	yes	NA	NA
147	2022-06-28	irsacae	2022	end_RS	F	22_ZM_041	113	0.85	7.522123894	1.707450377	1	1	1	yes	NA	NA
148	2022-06-23	irsacae	2022	end_RS	M	22_ZM_043	86	0.02	0.23255814	0.350034879	1	NA	1	yes	szp	NA
149	2022-06-23	irsacae	2022	end_RS	F	22_ZM_045	121	2045-02-01	20.24793388	1.974517425	1	1	1	yes	NA	NA
150	2022-06-23	multipunctatus	2022	end_RS	F	22_ZM_047	100	0.07	0.7	0.84509804	1	1	1	yes	NA	NA
151	2022-06-13	multipunctatus	2022	end_RS	M	22_ZM_049	72	0.01	0.138888889	0	0	NA	1	yes	szp	muscle sample
152	2022-06-13	multipunctatus	2022	end_RS	F	22_ZM_050	78	0.047	0.602564103	0.86166392	1	1	1	yes	NA	NA
153	2022-06-13	multipunctatus	2022	end_RS	F	22_ZM_052	75	0.18	2026-04-02	1.673696673	1	1	1	yes	NA	NA
154	2022-06-23	petricola	2022	end_RS	F	22_ZM_053	100	0.36	03.čvn	1.556302501	1	1	1	yes	NA	NA
155	2022-06-23	petricola	2022	end_RS	M	22_ZM_054	95	0.08	0.842105263	0.950621039	1	NA	1	yes	szd	NA
156	2022-06-23	petricola	2022	end_RS	F	22_ZM_055	87	0.24	2.75862069	1.586449703	1	1	1	yes	NA	NA
157	2022-06-23	petricola	2022	end_RS	M	22_ZM_057	102	0.09	0.882352941	0.935531872	1	NA	1	yes	szp	NA
158	2022-06-23	petricola	2022	end_RS	M	22_ZM_059	110	0.13	1.181818182	1.012675775	1	NA	1	yes	szd	NA
159	2022-06-23	petricola	2022	end_RS	F	22_ZM_060	85	0.25	2.941176471	1.644635304	1	1	1	yes	NA	NA
160	2022-06-23	petricola	2022	end_RS	M	22_ZM_062	100	0.1	1	1	1	NA	1	yes	szd	NA
161	2022-06-23	irsacae	2022	end_RS	M	22_ZM_064	119	0.55	4.621848739	1.462489655	1	NA	1	yes	szd	NA
162	2022-06-23	polli	2022	end_RS	M	22_ZM_065	130	0.36	2.769230769	1.19715577	1	NA	1	yes	szd	NA
163	2022-06-23	polli	2022	end_RS	F	22_ZM_066	102	0.24	2.352941176	1.353148276	1	1	1	yes	NA	NA
164	2022-06-23	petricola	2022	end_RS	M	22_ZM_073	81	0.05	0.617283951	0.862925931	1	NA	1	yes	szp	NA
165	2022-06-23	petricola	2022	end_RS	M	22_ZM_074	102	0.15	1.470588235	1.153030646	1	NA	1	yes	szp	NA
166	2022-06-23	petricola	2022	end_RS	F	22_ZM_078	91	0.36	3.956043956	1.710222528	0	1	1	yes	NA	muscle sample
167	2022-06-06	petricola	2022	end_RS	F	22_ZM_081	87	0.45	5.172413793	1.900244269	0	1	1	yes	NA	no GIT
168	2022-06-13	multipunctatus	2022	end_RS	M	22_ZM_086	86	0.01	0.11627907	0	0	NA	1	yes	szp	no GIT
169	2022-06-13	multipunctatus	2022	end_RS	F	22_ZM_087	76	0.35	4.605263158	2.031668479	0	1	1	yes	NA	no GIT
170	2022-06-13	multipunctatus	2022	end_RS	F	22_ZM_088	86	0.53	6.162790698	2.004971941	0	1	1	yes	NA	no GIT
171	2022-06-13	multipunctatus	2022	end_RS	F	22_ZM_089	71	0.13	1.830985915	1.568934299	0	1	1	yes	NA	no GIT
172	2022-06-13	multipunctatus	2022	end_RS	F	22_ZM_092	72	0.14	1.944444444	1.591844494	0	1	1	yes	NA	no GIT
173	2022-06-06	irsacae	2022	end_RS	F	22_ZM_095	86	0.53	6.162790698	2.004971941	0	1	1	yes	NA	no GIT
174	2022-06-23	irsacae	2022	end_RS	M	22_ZM_097	100	0.42	2026-02-04	1.62324929	0	NA	1	yes	szp	no GIT
175	2022-06-23	irsacae	2022	end_RS	M	22_ZM_099	93	0.25	2.688172043	1.5031613	0	NA	1	yes	szp	no GIT
176	2022-06-23	polli	2022	end_RS	F	22_ZM_101	117	2047-01-01	12.56410256	1.852407978	1	1	1	yes	NA	NA
177	2022-06-23	polli	2022	end_RS	M	22_ZM_104	115	0.16	1.391304348	1.047060854	1	NA	1	yes	szp	NA
178	2022-06-23	polli	2022	end_RS	F	22_ZM_105	101	0.89	8.811881188	1.930089115	1	1	1	yes	NA	NA
179	2022-06-23	polli	2022	end_RS	F	22_ZM_106	120	2016-01-01	9.666666667	1.720381658	1	1	1	yes	NA	NA
180	2022-06-23	polli	2022	end_RS	F	22_ZM_107	100	0.64	2026-04-06	1.806179974	1	1	1	yes	NA	NA
181	2022-06-06	multipunctatus	2022	end_RS	F	22_ZM_108	83	0.39	4.698795181	1.91694531	0	1	1	yes	NA	muscle sample
182	2022-06-23	multipunctatus	2022	end_RS	M	22_ZM_110	82	0.12	1.463414634	1.31607469	0	NA	1	yes	szd	no GIT
184	2022-06-06	multipunctatus	2022	end_RS	F	22_ZM_113	91	0.75	8.241758242	2.060506883	0	1	1	yes	NA	muscle sample
185	2022-06-13	multipunctatus	2022	end_RS	F	22_ZM_114	86	0.61	7.093023256	2.075964924	0	1	1	yes	NA	no GIT
186	2022-06-13	multipunctatus	2022	end_RS	M	22_ZM_115	75	0.02	0.266666667	0.401373328	0	NA	1	yes	szp	no GIT
187	2022-06-23	irsacae	2022	end_RS	F	22_ZM_119	120	1984-01-01	15.33333333	1.887348186	0	1	1	yes	NA	no GIT
188	2022-06-06	irsacae	2022	end_RS	M	22_ZM_121	101	0.35	3.465346535	1.528780242	0	NA	1	yes	szp	muscle sample
189	2022-06-06	petricola	2022	end_RS	F	22_ZM_130	82	0.35	4.268292683	1.88300981	0	1	1	yes	NA	no GIT
190	2022-06-06	petricola	2022	end_RS	F	22_ZM_131	92	0.26	2.826086957	1.538014509	0	1	1	yes	NA	no GIT
191	2022-06-23	polli	2022	end_RS	M	22_ZM_132	146	0.53	3.630136986	1.18101087	1	NA	1	yes	szp	NA
192	2022-06-23	polli	2022	end_RS	F	22_ZM_133	122	2032-02-01	19.01639344	1.938924578	1	1	1	yes	NA	NA
193	2022-06-23	polli	2022	end_RS	F	22_ZM_134	140	2033-02-01	16.64285714	1.690968515	1	1	1	yes	NA	NA
194	2022-06-23	polli	2022	end_RS	F	22_ZM_137	120	2044-01-01	12	1.79863541	1	1	1	yes	NA	NA
195	2022-06-06	polli	2022	end_RS	F	22_ZM_140	115	2025-01-01	10.86956522	1.823400011	0	1	1	yes	NA	muscle sample
196	2022-06-23	polli	2022	end_RS	F	22_ZM_142	138	2014-02-01	15.50724638	1.688705633	1	1	1	yes	NA	NA
197	2022-06-23	polli	2022	end_RS	F	22_ZM_143	108	2025-01-01	11.57407407	1.941583345	1	1	1	yes	NA	NA
198	2022-06-23	polli	2022	end_RS	M	22_ZM_144	153	0.82	5.359477124	1.250858727	1	NA	1	yes	szd	NA
199	2022-06-23	polli	2022	end_RS	M	22_ZM_145	145	0.51	3.517241379	1.177634604	1	NA	1	yes	szp	NA
200	2022-06-23	polli	2022	end_RS	F	22_ZM_147	131	1951-01-01	11.52671756	1.663341181	1	1	1	yes	NA	NA
201	2022-06-23	polli	2022	end_RS	M	22_ZM_148	125	0.51	2026-08-04	1.366056141	1	NA	NA	NA	NA	NA
202	2022-06-23	polli	2022	end_RS	M	22_ZM_149	154	0.94	6.103896104	1.281251853	1	NA	1	yes	szd	NA
203	2022-06-23	polli	2022	end_RS	M	22_ZM_150	136	0.49	3.602941176	1.242791235	1	NA	1	yes	szp	NA
204	2022-06-23	polli	2022	end_RS	M	22_ZM_151	122	0.18	1.475409836	1.028911889	1	NA	1	yes	szp	NA
205	2022-06-23	polli	2022	end_RS	F	22_ZM_152	127	1959-01-01	12.51968504	1.733383562	1	1	1	yes	NA	NA
206	2022-06-23	irsacae	2022	end_RS	M	22_ZM_155	104	0.35	3.365384615	1.484680812	1	NA	1	yes	szp	NA
207	2022-06-23	petricola	2022	end_RS	M	22_ZM_156	116	0.04	0.344827586	0.519017234	1	NA	0	no	st	NA
208	2022-06-23	irsacae	2022	end_RS	F	22_ZM_160	91	0.08	0.879120879	0.992406579	1	0	0	no	NA	jiste pohlavi z pitvy nejisty druh
209	2022-06-23	irsacae	2022	end_RS	M	22_ZM_162	84	0.06	0.714285714	0.926370536	1	NA	1	yes	szp	NA
210	2022-06-06	multipunctatus	2022	end_RS	M	22_ZM_163	93	0.06	0.64516129	0.836721775	0	NA	1	yes	szp	muscle sample
211	2022-06-23	irsacae	2022	end_RS	M	22_ZM_166	93	0.1	1.075268817	1.075268817	1	NA	1	yes	szp	NA
212	2022-06-06	irsacae	2022	end_RS	M	22_ZM_167	88	0.07	0.795454545	0.960338682	0	NA	1	yes	szp	muscle sample
213	2022-06-06	irsacae	2022	end_RS	M	22_ZM_168	113	0.28	2.477876106	1.280670824	0	NA	1	yes	szd	muscle sample
214	2022-06-23	irsacae	2022	end_RS	F	22_ZM_169	142	1958-08-01	60.42253521	2.065836118	1	1	1	yes	NA	NA
215	2022-06-06	multipunctatus	2022	end_RS	M	22_ZM_171	86	0.13	1.511627907	1.295282968	0	NA	1	yes	szd	muscle sample
216	2022-06-13	multipunctatus	2022	end_RS	M	22_ZM_172	85	0.11	1.294117647	1.225167865	1	NA	1	yes	szd	NA
217	2022-06-13	multipunctatus	2022	end_RS	M	22_ZM_174	85	0.14	1.647058824	1.348385924	1	NA	1	yes	szp	NA
218	2022-06-23	irsacae	2022	end_RS	M	22_ZM_177	118	0.52	4.406779661	1.454240122	1	NA	1	yes	szp	NA
219	2022-06-28	irsacae	2022	end_RS	F	22_ZM_179	121	2026-03-08	66.36363636	2.40059136	1	1	1	yes	NA	NA
220	2022-06-28	irsacae	2022	end_RS	M	22_ZM_180	96	0.12	2025-01-01	1.124147131	1	NA	1	yes	szp	NA
221	2022-06-06	multipunctatus	2022	end_RS	M	22_ZM_185	87	0.08	0.91954023	1.038034468	0	NA	1	yes	szd	muscle sample
222	2022-06-13	multipunctatus	2022	end_RS	M	22_ZM_186	77	0.01	0.12987013	0	1	NA	1	yes	szp	NA
223	2022-06-13	multipunctatus	2022	end_RS	M	22_ZM_187	87	0.01	0.114942529	0	1	NA	1	yes	szd	NA
224	2022-06-23	multipunctatus	2022	end_RS	M	22_ZM_188	76	0.14	1.842105263	1.508063205	1	NA	1	yes	szp	NA
225	2022-06-13	multipunctatus	2022	end_RS	M	22_ZM_189	70	0.01	0.142857143	0	1	NA	1	yes	szd	NA
226	2022-06-13	multipunctatus	2022	end_RS	M	22_ZM_190	73	0.03	0.410958904	0.65359076	1	NA	1	yes	szd	NA
227	2022-06-13	multipunctatus	2022	end_RS	M	22_ZM_191	84	0.04	0.476190476	0.716738085	0	NA	1	yes	szd	muscle sample
228	2022-06-23	petricola	2022	end_RS	M	22_ZM_193	86	0.01	0.11627907	0	1	NA	1	yes	szd	NA
229	2022-06-06	petricola	2022	end_RS	M	22_ZM_197	75	0.02	0.266666667	0.401373328	0	NA	1	yes	szd	no GIT
230	2022-06-23	polli	2022	end_RS	M	22_ZM_201	130	0.44	3.384615385	1.264194367	1	NA	1	yes	szd	NA
231	2022-06-28	polli	2022	end_RS	F	22_ZM_208	117	2041-01-01	12.05128205	1.836939413	1	1	1	yes	NA	NA
232	2022-06-23	polli	2022	end_RS	M	22_ZM_211	118	0.49	4.152542373	1.432369559	1	NA	1	yes	szd	NA
233	2022-06-06	polli	2022	end_RS	F	22_ZM_213	118	0.22	1.86440678	1.13764634	0	1	1	yes	NA	muscle sample
234	2022-06-28	polli	2022	end_RS	M	22_ZM_216	114	0.21	1.842105263	1.159841487	1	NA	1	yes	szd	NA
235	2022-06-06	polli	2022	end_RS	M	22_ZM_217	113	0.33	2.920353982	1.343817646	0	NA	1	yes	szd	muscle sample
236	2022-06-06	polli	2022	end_RS	M	22_ZM_218	122	0.46	3.770491803	1.362916255	0	NA	1	yes	szd	muscle sample
237	2022-06-06	polli	2022	end_RS	F	22_ZM_219	117	0.59	5.042735043	1.513548728	0	1	1	yes	NA	muscle sample
238	2022-06-28	irsacae	2022	end_RS	F	22_ZM_230	112	2025-02-01	20.08928571	2.100162963	0	1	1	yes	NA	muscle sample
239	2022-06-23	petricola	2022	end_RS	M	22_ZM_235	91	0.09	0.989010989	1.048618142	0	NA	1	yes	szd	muscle sample
240	2022-06-23	polli	2022	end_RS	M	22_ZM_245	144	0.73	5.069444444	1.293974208	0	NA	1	yes	szd	no GIT
241	2022-06-28	irsacae	2022	end_RS	F	22_ZM_251	93	0.69	7.419354839	1.977257087	0	1	1	yes	NA	muscle sample
242	2022-06-23	irsacae	2022	end_RS	M	22_ZM_252	87	0.14	1.609195402	1.317388547	0	NA	1	yes	szp	muscle sample
243	2022-06-06	polli	2022	end_RS	F	22_ZM_260	115	0.84	7.304347826	1.673286336	0	1	1	yes	NA	muscle sample
244	2022-06-23	irsacae	2022	end_RS	F	22_ZM_262	88	1	11.36363636	2.272727273	1	1	1	yes	NA	muscle sample
245	2022-06-06	irsacae	2022	end_RS	F	22_ZM_267	75	0.62	8.266666667	2.389855586	0	1	1	yes	NA	no GIT_puv multipunct
253	2022-06-23	irsacae	2022	end_RS	M	22_ZM_NO TAG	107	0.34	3.177570093	1.431288708	1	NA	1	yes	szd	NA
254	NA	granulosus	2024	end_RS	NA	24-ZM-008	69	0.0099	0.143478261	-0.006325805		NA	NA	NA	NA	NA
255	NA	granulosus	2024	end_RS	M	24-ZM-047	150	0.3713	2.475333333	1.046483299		NA	NA	NA	NA	NA
256	NA	granulosus	2024	end_RS	F	24-ZM-057	131	0.9025	6.889312977	1.492707794		NA	NA	NA	NA	NA
257	NA	granulosus	2024	end_RS	M	24-ZM-058	132	0.2366	1.792424242	1.040920258		NA	NA	NA	NA	NA
258	NA	granulosus	2024	end_RS	M	24-ZM-099	119	0.1121	0.942016807	0.882021523		NA	NA	NA	NA	NA
259	NA	granulosus	2024	end_RS	M	24-ZM-108	129	0.3257	2.524806202	1.172726945		NA	NA	NA	NA	NA

## Sheet: fig 2e
id	species1	species	CIE_A	CIE_B	CIE_L	L	a	b	ecospace
Smul01	S_multipunctatus	S_multipunctatus	-6.397809243	47.48119597	76.13191624	76.13191624	-6.397809243	47.48119597	lacustrine
Smul02	S_multipunctatus	S_multipunctatus	-6.468402464	49.53035529	70.78300307	70.78300307	-6.468402464	49.53035529	lacustrine
Sirs02	S_irsacae	S_irsacae	-2.106458923	18.22027773	59.3575981	59.3575981	-2.106458923	18.22027773	lacustrine
Sirs03	S_irsacae	S_irsacae	-1.607362761	16.31974591	62.26948077	62.26948077	-1.607362761	16.31974591	lacustrine
Sile01	S_ilebrevis	S_polli	-1.599011913	17.76326962	62.98698721	62.98698721	-1.599011913	17.76326962	lacustrine
Sile02	S_ilebrevis	S_polli	-2.744199	24.39627304	61.4106012	61.4106012	-2.744199	24.39627304	lacustrine
Spet_MUZmix	S_petricola	S_petricola	0.146474871	18.40340998	60.93164622	60.93164622	0.146474871	18.40340998	lacustrine
Spet_KIPmix	S_petricola	S_petricola	0.347394712	14.86872098	59.97032151	59.97032151	0.347394712	14.86872098	lacustrine
Smac01_oldtank	S_macrostigma	S_macrostigma	7.882559983	26.31997618	50.59981492	50.59981492	7.882559983	26.31997618	riverine
Smac02	S_macrostigma	S_macrostigma	1.176514106	22.39935611	60.02812409	60.02812409	1.176514106	22.39935611	riverine
Sgra01	S_granulosus	S_granulosus	-3.874518302	19.59002206	56.16378735	56.16378735	-3.874518302	19.59002206	lacustrine
Sgra02	S_granulosus	S_granulosus	-4.69188499	18.88598652	59.48324567	59.48324567	-4.69188499	18.88598652	lacustrine
Sgra03	S_granulosus	S_granulosus	-4.134559776	19.63070458	56.46999833	56.46999833	-4.134559776	19.63070458	lacustrine
Sirs01	S_irsacae	S_irsacae	-2.159617613	19.9224937	62.63630631	62.63630631	-2.159617613	19.9224937	lacustrine
Sirs04	S_irsacae	S_irsacae	-1.073234637	16.8138745	66.48722535	66.48722535	-1.073234637	16.8138745	lacustrine
Sirs05	S_irsacae	S_irsacae	-1.276861824	16.91284086	64.20586719	64.20586719	-1.276861824	16.91284086	lacustrine
Sirs06	S_irsacae	S_irsacae	-1.485477384	20.4788773	62.81776942	62.81776942	-1.485477384	20.4788773	lacustrine
Smul03	S_multipunctatus	S_multipunctatus	-6.123107196	45.63795	71.12066953	71.12066953	-6.123107196	45.63795	lacustrine
Smul04	S_multipunctatus	S_multipunctatus	-5.711125161	40.01989991	71.25743548	71.25743548	-5.711125161	40.01989991	lacustrine
Smulmix	S_multipunctatus	S_multipunctatus	-2.385370702	37.66383712	61.64469801	61.64469801	-2.385370702	37.66383712	lacustrine
Spet_MUZ01	S_petricola	S_petricola	-2.033417018	22.86945577	61.08358766	61.08358766	-2.033417018	22.86945577	lacustrine
Spet_MUZ02	S_petricola	S_petricola	-0.771258417	16.70865307	59.39313714	59.39313714	-0.771258417	16.70865307	lacustrine
Spet_MUZ03	S_petricola	S_petricola	-0.501727576	14.35766083	60.79538418	60.79538418	-0.501727576	14.35766083	lacustrine
Spet_MUZmix02	S_petricola	S_petricola	-2.298813978	20.53287859	57.2672659	57.2672659	-2.298813978	20.53287859	lacustrine
Spol01	S_polli	S_polli	-1.448899161	23.47918441	63.42323538	63.42323538	-1.448899161	23.47918441	lacustrine
Spol02	S_polli	S_polli	-4.160725787	25.84183195	58.53427334	58.53427334	-4.160725787	25.84183195	lacustrine
Spol03	S_polli	S_polli	-4.304877643	25.7651672	56.97010352	56.97010352	-4.304877643	25.7651672	lacustrine
Spol04	S_polli	S_polli	-3.558618084	23.59193514	62.66417702	62.66417702	-3.558618084	23.59193514	lacustrine
SmulWCTZ01	S_multipunctatusWC	S_multipunctatusWC	0.748413977	86.52133049	68.08886451	68.08886451	0.748413977	86.52133049	lacustrine
SmulWCTZ02	S_multipunctatusWC	S_multipunctatusWC	0.580841752	87.58305297	58.33554271	58.33554271	0.580841752	87.58305297	lacustrine
Sgra04	S_granulosus	S_granulosus	-3.875690921	18.31874231	62.82918316	62.82918316	-3.875690921	18.31874231	lacustrine
Snig01	S_nigrita	S_nigrita	12.89426627	12.58260433	12.58972544	12.58972544	12.89426627	12.58260433	riverine
Sniv01	S_nigriventris	S_nigriventris	4.128564784	22.33889769	55.5136412	55.5136412	4.128564784	22.33889769	riverine
sgra05	S_granulosus	S_granulosus	-2.648044386	12.89907152	62.4016976	62.4016976	-2.648044386	12.89907152	lacustrine
sgra06	S_granulosus	S_granulosus	-4.241530589	15.97162343	65.34908711	65.34908711	-4.241530589	15.97162343	lacustrine
sgra07	S_granulosus	S_granulosus	-3.493294835	17.98432267	62.74936214	62.74936214	-3.493294835	17.98432267	lacustrine

## Sheet: fig 2f
id	species	species2	body_size	stickiness45	stickiness90	stickiness180	stickiness_tot	egg_size	rel_egg_size
sgra01	s_granulosus	s_granulosus	118.8333333					2.816045671	0.023697439
sgra02	s_granulosus	s_granulosus	118.8333333					2.747328072	0.02311917
spol01	s_polli	s_polli	78.75	82.10466725	76.94280278	59.23371223	59.23371223	1.829661667	0.023233799
spol02	s_polli	s_polli	78.75	76.91622103	67.4688057	62.56684492	62.56684492	1.943781131	0.024682935
spol03	s_polli	s_polli	78.75					1.732389248	0.021998594
spol04	s_polli	s_polli	78.75					1.627053312	0.020660994
sile01	s_polli	s_polli	76.5	85.51372771	83.60819969	76.83830712	76.83830712	1.734350362	0.022671247
sile02	s_polli	s_polli	76.5					1.893013565	0.024745275
spet01	s_petricola	s_petricola	68.8	100	100	100	100	1.329178408	0.019319454
spet02	s_petricola	s_petricola	68.8	99.84435798	99.75467188	98.82858594	98.82858594	1.362769471	0.019807696
spet03	s_petricola	s_petricola	68.8	98.20565908	98.20565908	96.01449275	96.01449275	1.330995256	0.019345861
spet04	s_petricola	s_petricola	68.8	98.85714286	97.71428571	97.71428571	97.71428571	1.422601092	0.020677341
spet05	s_petricola	s_petricola	68.8	96.27329193	95.0310559	95.0310559	95.0310559	1.301077178	0.018911005
spet06	s_petricola	s_petricola	76	95.35186395	94.85013263	94.66286671	94.66286671	1.317177471	0.017331283
spet07	s_petricola	s_petricola	76	93.59519128	92.58641596	86.60113938	86.60113938
smac01	s_macrostigma	river	120.6666667	78.61086571	74.09758516	66.36474092	66.36474092	1.545058616	0.012804353
smac02	s_macrostigma	river	120.6666667	91.32103101	79.71095104	74.09455522	74.09455522	1.371955732	0.011369799
sirs01	s_irsacae	s_irsacae	94.14285714	76.12853517	70.03062429	59.9419416	59.9419416	1.783135048	0.018940736
sirs02	s_irsacae	s_irsacae	94.14285714	47.00643246	45.94260267	41.68728352	41.68728352	1.859795596	0.019755037
sirs03	s_irsacae	s_irsacae	94.14285714	67.04898447	54.00716846	46.56152927	46.56152927	1.800452944	0.01912469
sirs04	s_irsacae	s_irsacae	94.14285714	60.38356379	25.28634832	14.56673399	14.56673399	1.815301463	0.019282413
sirs05	s_irsacae	s_irsacae	94.14285714	52.93290043	46.51515152	33.76623377	33.76623377	1.717163737	0.018239979
sirs06	s_irsacae	s_irsacae	94.14285714	55	50	50	50	1.696933074	0.018025086
sirs07	s_irsacae	s_irsacae	94.14285714	62.73184044	59.30505322	47.59636219	47.59636219
smul01	s_multipunctatus	s_multipunctatus	98.42857143	63.55263158	53.28947368	50.78947368	50.78947368	2.755296415	0.027992852
smul02	s_multipunctatus	s_multipunctatus	98.42857143	27.77777778	27.77777778	16.66666667	16.66666667	2.549989635	0.025907006
smul03	s_multipunctatus	s_multipunctatus	98.42857143	31.11111111	28.88888889	15.55555556	15.55555556	2.691709962	0.027346836
smul04	s_multipunctatus	s_multipunctatus	98.42857143	20.68965517	13.79310345	6.896551724	6.896551724	2.720163406	0.027635913
smul05	s_multipunctatus	s_multipunctatus	98.42857143	47.61904762	45.23809524	40.47619048	40.47619048	2.806997464	0.028518116
smul06	s_multipunctatus	s_multipunctatus	98.42857143	15.15151515	15.15151515	12.12121212	12.12121212	2.649491691	0.026917913
smul07	s_multipunctatus	s_multipunctatus	98.42857143	55.55555556	55.55555556	40.74074074	40.74074074
smul08	s_multipunctatus	s_multipunctatus	98.42857143	15.78947368	10.52631579	10.52631579	10.52631579
smul09	s_multipunctatus	s_multipunctatus	98.42857143	18.18181818	18.18181818	18.18181818	18.18181818
smul10	s_multipunctatus	s_multipunctatus	98.42857143	0	0	0	0
Snig01	s_nigrita	river	148	39.81779759	27.59195384	23.00210981	23.00210981	1.36128159	0.009197849
Sniv01	s_nigriventris	river	57	10.3424105	6.584758473	3.091669045	3.091669045	1.354855803	0.0237694
Sgra04	s_granulosus	s_granulosus	118.8333333					2.890198683	0.024321448
sgra05	s_granulosus	s_granulosus	118.8333333	30.77137992	26.67543611	21.72497524	21.72497524	2.662630188	0.022406425
sgra06	s_granulosus	s_granulosus	118.8333333	25.97344241	13.81801205	12.02911468	12.02911468	2.900767832	0.024410388
sgra07	s_granulosus	s_granulosus	118.8333333	55.15642492	47.9822317	39.82925843	39.82925843	2.859938238	0.024066801
sgra08	s_granulosus	s_granulosus	118.8333333	45.83333333	16.66666667	16.66666667	16.66666667

## Sheet: fig 3a
species	age	size	stage
granulosus	2	4.6	embryo
granulosus	3	7.3	embryo
granulosus	4	8.7	embryo
granulosus	5	9.8	embryo
granulosus	6	10.9	embryo
granulosus	7	10.7	embryo
granulosus	8	12.6	embryo
granulosus	9	13.9	embryo
granulosus	10	14.9	embryo
granulosus	2	5.3	embryo
granulosus	3	7.4	embryo
granulosus	4	8.4	embryo
granulosus	5	10	embryo
granulosus	6	10.4	embryo
granulosus	7	11.7	embryo
granulosus	8	12.7	embryo
granulosus	9	13.7	embryo
granulosus	10	14.7	embryo
granulosus	3	7.5	embryo
granulosus	4	8.3	embryo
granulosus	5	10	embryo
granulosus	6	10.2	embryo
granulosus	9	13.9	embryo
granulosus	10	15.3	embryo
polli	2	4.9	embryo
polli	3	5.3	embryo
polli	4	6	embryo
polli	5	6.7	embryo
polli	6	7.5	embryo
polli	7	7.1	embryo
polli	8	8.4	embryo
polli	9	9	embryo
polli	10	9.9	embryo
polli	2	4.7	embryo
polli	4	5.6	embryo
polli	5	7.2	embryo
polli	6	7.1	embryo
polli	7	8.5	embryo
polli	8	8.7	embryo
polli	10	9.6	embryo
polli	2	4.3	embryo
polli	2	4.8	embryo
irsacae	2	4.7	embryo
irsacae	3	5.2	embryo
irsacae	4	5.5	embryo
irsacae	5	6.4	embryo
irsacae	6	6.1	embryo
irsacae	7	6.4	embryo
irsacae	8	6.9	embryo
irsacae	9	6.4	embryo
irsacae	10	6.6	embryo
irsacae	2	4.9	embryo
irsacae	3	5.1	embryo
irsacae	4	5.8	embryo
irsacae	5	6.4	embryo
irsacae	6	6.4	embryo
irsacae	7	6.1	embryo
irsacae	8	6.6	embryo
irsacae	9	6.7	embryo
irsacae	10	6.7	embryo
irsacae	2	4.9	embryo
irsacae	3	4.9	embryo
irsacae	4	6	embryo
irsacae	5	6.3	embryo
irsacae	6	6.4	embryo
irsacae	7	6.5	embryo
irsacae	8	7	embryo
irsacae	9	6.5	embryo
irsacae	10	6.6	embryo
irsacae	2	4.7	embryo
irsacae	3	5.5	embryo
irsacae	4	5.9	embryo
irsacae	5	6.4	embryo
irsacae	6	6.5	embryo
irsacae	7	6.7	embryo
irsacae	8	6.7	embryo
irsacae	9	6.6	embryo
irsacae	10	6.4	embryo
irsacae	2	5	embryo
irsacae	3	5.4	embryo
irsacae	4	5.9	embryo
irsacae	5	6.3	embryo
irsacae	6	6	embryo
irsacae	7	6.1	embryo
irsacae	8	7.1	embryo
irsacae	9	6.6	embryo
irsacae	10	6.6	embryo
irsacae	3	4.8	embryo
irsacae	4	5.5	embryo
irsacae	5	6	embryo
irsacae	6	6.6	embryo
irsacae	7	6.2	embryo
irsacae	9	6.7	embryo
irsacae	10	6.4	embryo
irsacae	10	7.1	embryo
irsacae	10	7	embryo
irsacae	10	6.5	embryo
multipunctatus	2	5.7	embryo
multipunctatus	3	6.9	embryo
multipunctatus	4	8.2	embryo
multipunctatus	5	9.4	embryo
multipunctatus	6	10.4	embryo
multipunctatus	7	9.9	embryo
multipunctatus	8	11.9	embryo
multipunctatus	9	11.6	embryo
multipunctatus	10	13.8	embryo
multipunctatus	2	6.1	embryo
multipunctatus	3	6.8	embryo
multipunctatus	4	7.6	embryo
multipunctatus	5	9	embryo
multipunctatus	6	9.1	embryo
multipunctatus	7	10	embryo
multipunctatus	8	10.3	embryo
multipunctatus	9	11.3	embryo
multipunctatus	10	13.6	embryo
multipunctatus	2	5.6	embryo
multipunctatus	3	7	embryo
multipunctatus	4	7.5	embryo
multipunctatus	5	9.3	embryo
multipunctatus	6	10.6	embryo
multipunctatus	7	10.1	embryo
multipunctatus	8	10.7	embryo
multipunctatus	9	12	embryo
multipunctatus	10	13.9	embryo
multipunctatus	2	5.7	embryo
multipunctatus	3	6.9	embryo
multipunctatus	4	7.9	embryo
multipunctatus	5	8.8	embryo
multipunctatus	6	10.2	embryo
multipunctatus	7	9.8	embryo
multipunctatus	8	10.9	embryo
multipunctatus	9	11.9	embryo
multipunctatus	10	13.6	embryo
multipunctatus	2	5.6	embryo
multipunctatus	3	6.9	embryo
multipunctatus	4	8.3	embryo
multipunctatus	5	8.9	embryo
multipunctatus	6	10.6	embryo
multipunctatus	7	10.2	embryo
multipunctatus	8	10.9	embryo
multipunctatus	9	12.4	embryo
multipunctatus	10	13.9	embryo
multipunctatus	2	5.9	embryo
multipunctatus	3	6.3	embryo
multipunctatus	4	7.7	embryo
multipunctatus	5	9.3	embryo
multipunctatus	6	10.6	embryo
multipunctatus	7	9.8	embryo
multipunctatus	8	10.6	embryo
multipunctatus	9	11.9	embryo
multipunctatus	10	14	embryo
multipunctatus	2	5.3	embryo
multipunctatus	3	6.8	embryo
multipunctatus	4	7.3	embryo
multipunctatus	5	8.9	embryo
multipunctatus	6	9.6	embryo
multipunctatus	7	10.3	embryo
multipunctatus	8	11	embryo
multipunctatus	9	12.2	embryo
multipunctatus	10	13.2	embryo
multipunctatus	2	5.7	embryo
multipunctatus	3	6.7	embryo
multipunctatus	4	7.5	embryo
multipunctatus	5	8.7	embryo
multipunctatus	6	9.6	embryo
multipunctatus	7	10.2	embryo
multipunctatus	8	10.7	embryo
multipunctatus	9	11.8	embryo
multipunctatus	10	13.8	embryo
multipunctatus	2	5.6	embryo
multipunctatus	3	6.6	embryo
multipunctatus	4	7.9	embryo
multipunctatus	5	8.9	embryo
multipunctatus	6	10.1	embryo
multipunctatus	7	10.5	embryo
multipunctatus	8	11	embryo
multipunctatus	9	10.9	embryo
multipunctatus	10	14	embryo
multipunctatus	2	5.7	embryo
multipunctatus	3	6.7	embryo
multipunctatus	4	7.9	embryo
multipunctatus	5	8.6	embryo
multipunctatus	6	9.8	embryo
multipunctatus	7	10.3	embryo
multipunctatus	8	10.9	embryo
multipunctatus	9	12.2	embryo
multipunctatus	10	13.4	embryo
nigrita	2	4.1	embryo
nigrita	3	4.5	embryo
nigrita	4	5.2	embryo
nigrita	5	5.7	embryo
nigrita	6	6.3	embryo
nigrita	7	6	embryo
nigrita	8	6.3	embryo
nigrita	9	6.7	embryo
nigrita	10	7	embryo
nigrita	2	4.3	embryo
nigrita	3	4.7	embryo
nigrita	4	5.2	embryo
nigrita	5	5.7	embryo
nigrita	6	5.8	embryo
nigrita	7	6	embryo
nigrita	8	6.3	embryo
nigrita	9	6.8	embryo
nigrita	10	6.9	embryo
nigrita	2	3.9	embryo
nigrita	3	4.7	embryo
nigrita	4	5.3	embryo
nigrita	5	5.7	embryo
nigrita	6	5.9	embryo
nigrita	7	6.3	embryo
nigrita	8	6.2	embryo
nigrita	9	6.7	embryo
nigrita	10	6.5	embryo
nigrita	2	4.2	embryo
nigrita	3	4.7	embryo
nigrita	4	5	embryo
nigrita	5	5.6	embryo
nigrita	6	6	embryo
nigrita	7	6	embryo
nigrita	8	6.5	embryo
nigrita	9	6.8	embryo
nigrita	10	7.1	embryo
nigrita	2	4.2	embryo
nigrita	3	4.5	embryo
nigrita	4	5.3	embryo
nigrita	5	5.5	embryo
nigrita	6	5.8	embryo
nigrita	7	6.2	embryo
nigrita	8	6.3	embryo
nigrita	9	6.8	embryo
nigrita	10	6.5	embryo
nigrita	2	4.2	embryo
nigrita	3	4.7	embryo
nigrita	4	5.3	embryo
nigrita	5	5.6	embryo
nigrita	6	5.9	embryo
nigrita	7	6	embryo
nigrita	8	6.3	embryo
nigrita	9	6.6	embryo
nigrita	10	7	embryo
nigrita	2	4.3	embryo
nigrita	3	4.7	embryo
nigrita	4	5.2	embryo
nigrita	5	5.8	embryo
nigrita	6	6	embryo
nigrita	7	6	embryo
nigrita	8	5.7	embryo
nigrita	9	6.9	embryo
nigrita	10	7.1	embryo
nigrita	2	4.2	embryo
nigrita	3	4.6	embryo
nigrita	4	5.1	embryo
nigrita	5	5.7	embryo
nigrita	6	5.8	embryo
nigrita	7	6.3	embryo
nigrita	8	6.3	embryo
nigrita	9	6.5	embryo
nigrita	10	6.9	embryo
nigrita	2	4.2	embryo
nigrita	3	4.5	embryo
nigrita	4	5.4	embryo
nigrita	5	5.6	embryo
nigrita	6	5.8	embryo
nigrita	7	6.2	embryo
nigrita	8	6.5	embryo
nigrita	9	6.7	embryo
nigrita	10	6.4	embryo
nigrita	2	4.2	embryo
nigrita	3	4.6	embryo
nigrita	4	5	embryo
nigrita	5	5.7	embryo
nigrita	6	5.6	embryo
nigrita	7	6	embryo
nigrita	8	5.9	embryo
nigrita	9	6.7	embryo
nigrita	10	6.9	embryo
nigrita	2	4.1	embryo
nigrita	3	4.8	embryo
nigrita	4	5.1	embryo
nigrita	5	5.8	embryo
nigrita	6	5.7	embryo
nigrita	7	6.2	embryo
nigrita	8	6.4	embryo
nigrita	9	6.6	embryo
nigrita	10	6.8	embryo
nigriventris	2	4.3	embryo
nigriventris	3	4.6	embryo
nigriventris	4	5.1	embryo
nigriventris	5	5.4	embryo
nigriventris	6	5.4	embryo
nigriventris	7	6.3	embryo
nigriventris	8	6.3	embryo
nigriventris	9	6.3	embryo
nigriventris	10	5.9	embryo
nigriventris	2	4.1	embryo
nigriventris	3	4.7	embryo
nigriventris	4	4.9	embryo
nigriventris	5	5.3	embryo
nigriventris	6	5.9	embryo
nigriventris	7	5.9	embryo
nigriventris	8	5.9	embryo
nigriventris	9	6.5	embryo
nigriventris	10	7.1	embryo
nigriventris	2	4.1	embryo
nigriventris	3	4.5	embryo
nigriventris	4	4.8	embryo
nigriventris	5	5.4	embryo
nigriventris	6	5.8	embryo
nigriventris	7	6	embryo
nigriventris	8	6.3	embryo
nigriventris	9	6.6	embryo
nigriventris	10	6.9	embryo
nigriventris	2	4.3	embryo
nigriventris	3	4.5	embryo
nigriventris	4	4.9	embryo
nigriventris	5	5.3	embryo
nigriventris	6	5.4	embryo
nigriventris	7	6	embryo
nigriventris	8	6.7	embryo
nigriventris	9	6.8	embryo
nigriventris	10	6.5	embryo
nigriventris	2	4.2	embryo
nigriventris	3	4.6	embryo
nigriventris	4	4.9	embryo
nigriventris	5	5.3	embryo
nigriventris	6	5.7	embryo
nigriventris	7	6.2	embryo
nigriventris	8	6.2	embryo
nigriventris	9	6.5	embryo
nigriventris	10	6.9	embryo
nigriventris	5	5.3	embryo
nigriventris	6	5.7	embryo
nigriventris	7	6	embryo
nigriventris	8	6.2	embryo
nigriventris	9	6.2	embryo
nigriventris	10	6.8	embryo
nigriventris	5	5.4	embryo
nigriventris	6	5.7	embryo
nigriventris	7	6	embryo
nigriventris	8	6.4	embryo
nigriventris	9	6.4	embryo
nigriventris	10	6.6	embryo
nigriventris	10	6.5	embryo
nigriventris	10	6.5	embryo
petricola	2	3.8	embryo
petricola	3	4.5	embryo
petricola	4	4.4	embryo
petricola	5	4.9	embryo
petricola	6	5.5	embryo
petricola	7	6.1	embryo
petricola	8	6	embryo
petricola	9	6.3	embryo
petricola	10	7	embryo
petricola	2	3.9	embryo
petricola	3	4.4	embryo
petricola	4	4.6	embryo
petricola	5	5.6	embryo
petricola	6	5.7	embryo
petricola	7	6.4	embryo
petricola	8	6	embryo
petricola	9	6.5	embryo
petricola	10	7.7	embryo
petricola	2	4	embryo
petricola	3	4.7	embryo
petricola	4	4.6	embryo
petricola	5	5.4	embryo
petricola	6	5.5	embryo
petricola	7	6.2	embryo
petricola	8	6.6	embryo
petricola	9	6.6	embryo
petricola	10	7.7	embryo
petricola	2	3.9	embryo
petricola	3	4.3	embryo
petricola	4	4.6	embryo
petricola	5	5.9	embryo
petricola	6	5.2	embryo
petricola	7	6	embryo
petricola	8	6.3	embryo
petricola	9	6.6	embryo
petricola	10	7	embryo
petricola	2	4	embryo
petricola	3	4.5	embryo
petricola	4	4.8	embryo
petricola	5	5.4	embryo
petricola	6	5.7	embryo
petricola	7	6.4	embryo
petricola	8	6.2	embryo
petricola	9	6.3	embryo
petricola	10	7.4	embryo
petricola	2	3.9	embryo
petricola	3	4.4	embryo
petricola	4	4.5	embryo
petricola	5	5.7	embryo
petricola	6	5.2	embryo
petricola	7	5.8	embryo
petricola	8	6.3	embryo
petricola	9	6.7	embryo
petricola	10	7.8	embryo
petricola	2	4.1	embryo
petricola	3	4.5	embryo
petricola	4	4.9	embryo
petricola	5	5.9	embryo
petricola	6	5.1	embryo
petricola	7	6.1	embryo
petricola	8	6.6	embryo
petricola	9	7.1	embryo
petricola	10	7.6	embryo
petricola	2	4	embryo
petricola	3	4.3	embryo
petricola	4	4.5	embryo
petricola	5	5.3	embryo
petricola	6	5.5	embryo
petricola	7	6.1	embryo
petricola	8	5.9	embryo
petricola	9	6.3	embryo
petricola	10	7.5	embryo
petricola	2	3.9	embryo
petricola	3	4.4	embryo
petricola	4	4.6	embryo
petricola	5	5.6	embryo
petricola	6	5.6	embryo
petricola	7	6.2	embryo
petricola	8	6.2	embryo
petricola	9	6.3	embryo
petricola	10	7.9	embryo
petricola	2	3.8	embryo
petricola	3	4.4	embryo
petricola	4	4.6	embryo
petricola	5	5.4	embryo
petricola	6	5.9	embryo
petricola	7	6.4	embryo
petricola	8	6.3	embryo
petricola	9	6.5	embryo
petricola	10	8	embryo
polli	2	5.2	embryo
polli	3	5.6	embryo
polli	4	6	embryo
polli	5	6.7	embryo
polli	6	7.1	embryo
polli	7	7.6	embryo
polli	8	7.6	embryo
polli	9	8.1	embryo
polli	10	8.6	embryo
polli	2	5	embryo
polli	3	4.4	embryo
polli	4	5.7	embryo
polli	5	6.7	embryo
polli	6	6.7	embryo
polli	7	7.5	embryo
polli	8	7.6	embryo
polli	9	7.7	embryo
polli	10	8.2	embryo
polli	2	4.7	embryo
polli	3	5.5	embryo
polli	4	6.3	embryo
polli	5	6.3	embryo
polli	6	7.5	embryo
polli	7	7.7	embryo
polli	8	7.9	embryo
polli	9	7.6	embryo
polli	10	8.1	embryo
polli	2	4.5	embryo
polli	3	5.7	embryo
polli	4	6	embryo
polli	5	7.2	embryo
polli	6	7.3	embryo
polli	7	7.6	embryo
polli	8	8.1	embryo
polli	9	8.1	embryo
polli	10	8.3	embryo
polli	2	4.4	embryo
polli	3	5.4	embryo
polli	4	6.2	embryo
polli	5	6.5	embryo
polli	6	7.1	embryo
polli	7	7.6	embryo
polli	8	8	embryo
polli	9	7.7	embryo
polli	10	8.3	embryo
polli	2	5	embryo
polli	3	5.4	embryo
polli	4	6.3	embryo
polli	5	7	embryo
polli	6	7.1	embryo
polli	7	7.6	embryo
polli	8	7.7	embryo
polli	9	7.8	embryo
polli	10	7.6	embryo
polli	2	5	embryo
polli	3	5.2	embryo
polli	4	6.7	embryo
polli	5	6.7	embryo
polli	6	7.3	embryo
polli	7	7.7	embryo
polli	8	7.1	embryo
polli	9	8	embryo
polli	10	7.6	embryo
polli	2	4.9	embryo
polli	3	5.3	embryo
polli	4	6.3	embryo
polli	5	6.1	embryo
polli	6	6.5	embryo
polli	7	7.3	embryo
polli	8	7.2	embryo
polli	9	6.6	embryo
polli	10	7.8	embryo
polli	2	5.1	embryo
polli	3	4.8	embryo
polli	4	6.2	embryo
polli	5	7	embryo
polli	6	6.9	embryo
polli	7	7.5	embryo
polli	8	7.6	embryo
polli	9	8	embryo
polli	10	8.1	embryo
polli	2	4.4	embryo
polli	3	5.5	embryo
polli	4	5.9	embryo
polli	6	7.1	embryo
polli	7	8.1	embryo
polli	8	8.2	embryo
polli	9	7	embryo
polli	10	8	embryo
polli	6	7.2	embryo
polli	8	6.8	embryo
granulosus	0	2.81605	egg
granulosus	0	2.74733	egg
polli	0	1.82966	egg
polli	0	1.94378	egg
polli	0	1.73239	egg
polli	0	1.62705	egg
polli	0	1.73435	egg
polli	0	1.89301	egg
petricola	0	1.32918	egg
petricola	0	1.36277	egg
petricola	0	1.331	egg
petricola	0	1.4226	egg
petricola	0	1.30108	egg
petricola	0	1.31718	egg
irsacae	0	1.78314	egg
irsacae	0	1.8598	egg
irsacae	0	1.80045	egg
irsacae	0	1.8153	egg
irsacae	0	1.71716	egg
irsacae	0	1.69693	egg
multipunctatus	0	2.7553	egg
multipunctatus	0	2.54999	egg
multipunctatus	0	2.69171	egg
multipunctatus	0	2.72016	egg
multipunctatus	0	2.807	egg
multipunctatus	0	2.64949	egg
nigrita	0	1.36128	egg
nigriventris	0	1.35486	egg
granulosus	0	2.8902	egg
granulosus	0	2.63662	egg
granulosus	0	2.87652	egg
granulosus	0	2.87716	egg

## Sheet: fig 4
IVF_date	expt	host_sp	syno_sp	host_size_TL	inoc_dat	N_syno_inoc	own	syno	own_bottom	syno_bottom	propSynoMouth	propSyno_out	Syno_surv	propSyno_surv	propSyno	days
2024-09-17	granu_multi	SH	granulosus	NA	2024-09-18	2	0	0	0	1	0	0.5	1	0.5	0	4
2024-09-17	granu_multi	SH	granulosus	NA	2024-09-18	2	19	0	0	0	0	0	0	0	0	4
2024-09-17	granu_multi	SH	granulosus	NA	2024-09-18	2	17	0	0	0	0	0	0	0	0	4
2024-09-17	granu_multi	CH44	granulosus	NA	2024-09-18	2	38	2	0	0	1	0	2	1	1	4
2024-09-17	granu_multi	CH44	granulosus	NA	2024-09-18	2	32	1	0	0	0.5	0	1	0.5	0.5	4
2024-11-13	granu_multi	SH	granulosus	NA	2024-11-14	4	10	0	0	0	0	0	0	0	0	7
2024-11-13	granu_multi	SH	granulosus	NA	2024-11-14	4	0	0	12	4	0	1	4	1	0	7
2024-11-13	granu_multi	SH	granulosus	NA	2024-11-14	4	17	0	1	0	0	0	0	0	0	7
2024-11-13	granu_multi	CH44	granulosus	NA	2024-11-14	4	16	4	0	0	1	0	4	1	1	7
2024-11-13	granu_multi	CH44	granulosus	NA	2024-11-14	4	6	3	4	0	0.75	0	3	0.75	0.75	7
2024-11-13	granu_multi	CH44	granulosus	NA	2024-11-14	4	1	3	0	0	0.75	0	3	0.75	0.75	7
2024-11-13	granu_multi	CH44	granulosus	NA	2024-11-14	4	10	4	0	0	1	0	4	1	1	7
2024-11-13	granu_multi	CH44	granulosus	NA	2024-11-14	4	0	3	0	0	0.75	0	3	0.75	0.75	12
2024-11-13	granu_multi	CH44	granulosus	NA	2024-11-14	4	0	0	1	4	0	1	4	1	1	12
2024-11-13	granu_multi	CH44	granulosus	NA	2024-11-14	4	0	3	0	0	0.75	0	3	0.75	0.75	12
2024-11-19	granu_multi	SH	multipunctatus	94	2024-11-20	4	0	0	0	3	0	0.75	3	0.75	0	7
2024-11-19	granu_multi	CH44	multipunctatus	78	2024-11-20	4	9	3	0	0	0.75	0	3	0.75	0.75	7
2024-11-19	granu_multi	CH44	multipunctatus	80	2024-11-20	4	6	3	0	0	0.75	0	3	0.75	0.75	7
2024-11-19	granu_multi	CH44	multipunctatus	78	2024-11-20	4	18	3	0	0	0.75	0	3	0.75	0.75	7
2024-11-19	granu_multi	CH44	multipunctatus	74	2024-11-20	4	0	4	0	0	1	0	4	1	1	7
2024-11-19	granu_multi	CH44	multipunctatus	67	2024-11-20	4	0	4	0	0	1	0	4	1	1	7
2024-11-19	granu_multi	CH44	multipunctatus	61	2024-11-20	4	4	4	0	0	1	0	4	1	1	7
2024-11-19	granu_multi	CH44	multipunctatus	71	2024-11-20	4	0	4	0	0	1	0	4	1	1	7
2024-12-03	granu_multi	SH	multipunctatus	86	2024-12-04	4	19	0	0	0	0	0	0	0	0	4
2024-12-11	granu_multi	SH	multipunctatus	87	2024-12-12	2	7	2	0	0	1	0	2	1	1	4
2024-12-17	granu_multi	SH	multipunctatus	88	2024-12-14	2	1	2	0	0	1	0	2	1	1	4
2025-01-13	granu_multi	SH	multipunctatus	94	2025-01-14	4	0	1	0	1	0.25	0.25	2	0.5	0.25	7
2025-01-22	granu_multi	SH	multipunctatus	95	2025-01-23	4	1	1	0	0	0.25	0	1	0.25	0.25	7
2025-03-26	granu_multi	CH44	multipunctatus	NA	2025-03-27	4	0	0	0	4	0	1	4	1	1	14
2025-03-26	granu_multi	CH44	multipunctatus	NA	2025-03-27	4	0	0	0	3	0	0.75	3	0.75	0.75	14
2025-03-26	granu_multi	CH44	multipunctatus	NA	2025-03-27	4	0	0	0	0	0	0	0	0	0	14
2025-03-26	granu_multi	CH44	multipunctatus	NA	2025-03-27	4	0	0	0	1	0	0.25	1	0.25	0.25	14
2025-03-27	granu_multi	CH44	granulosus	NA	2025-03-28	4	0	0	0	3	0	0.75	3	0.75	0.75	14
2025-03-27	granu_multi	CH44	granulosus	NA	2025-03-28	4	0	0	0	2	0	0.5	2	0.5	0.5	14
2025-03-27	granu_multi	CH44	granulosus	77	2025-03-28	4	0	0	0	1	0	0.25	1	0.25	0.25	14
2025-03-27	granu_multi	CH44	granulosus	72	2025-03-28	4	0	0	0	3	0	0.75	3	0.75	0.75	14
2025-03-27	granu_multi	CH44	granulosus	66	2025-03-28	4	0	0	0	4	0	1	4	1	1	14
2025-03-27	granu_multi	CH44	granulosus	71	2025-03-28	4	0	0	0	2	0	0.5	2	0.5	0.5	14
2025-03-31	granu_multi	CH44	multipunctatus	77	2025-04-01	4	0	3	0	1	0.75	0.25	4	1	1	14
2025-03-31	granu_multi	CH44	multipunctatus	77	2025-04-01	4	0	0	0	3	0	0.75	3	0.75	0.75	14
2025-10-04	polli_multi	CH44	polli	74	2025-10-05	4	4	0	0	0	0	0	0	0	0	7
2025-10-06	polli_multi	CH44	polli	70	2025-10-07	4	0	0	0	0	0	0	0	0	0	7
2025-10-06	polli_multi	CH44	polli	94	2025-10-07	4	40	0	0	0	0	0	0	0	0	7
2025-10-08	polli_multi	CH44	polli	70	2025-10-09	4	16	0	0	0	0	0	0	0	0	7
2025-10-08	polli_multi	CH44	polli	74	2025-10-09	4	25	0	0	0	0	0	0	0	0	7
2025-10-08	polli_multi	CH44	polli	80	2025-10-09	4	21	0	0	0	0	0	0	0	0	7
2025-10-04	polli_multi	CH44	polli	75	2025-10-05	4	0	0	25	1	0	0.25	1	0.25	0.25	12
2025-10-04	polli_multi	CH44	polli	71	2025-10-05	4	0	0	0	0	0	0	0	0	0	12
2025-10-04	polli_multi	CH44	polli	66	2025-10-05	4	0	0	0	0	0	0	0	0	0	12
2025-10-04	polli_multi	CH44	polli	72	2025-10-05	4	0	0	0	0	0	0	0	0	0	12
2025-10-13	polli_multi	CH44	multipunctatus	70	2025-10-14	4	3	4	0	0	1	0	4	1	1	7
2025-10-13	polli_multi	CH44	multipunctatus	67	2025-10-14	4	1	4	0	0	1	0	4	1	1	7
2025-10-13	polli_multi	CH44	multipunctatus	68	2025-10-14	4	0	4	0	0	1	0	4	1	1	7
2025-10-13	polli_multi	CH44	multipunctatus	70	2025-10-14	4	7	2	0	0	0.5	0	2	0.5	0.5	7
2025-10-13	polli_multi	CH44	multipunctatus	69	2025-10-14	4	8	4	0	0	1	0	4	1	1	7
2025-10-13	polli_multi	CH44	multipunctatus	71	2025-10-14	4	14	4	0	0	1	0	4	1	1	7
2025-10-13	polli_multi	CH44	multipunctatus	73	2025-10-14	4	26	4	0	0	1	0	4	1	1	7
2025-10-13	polli_multi	CH44	multipunctatus	62	2025-10-14	4	0	0	0	4	0	1	4	1	1	12
2025-10-13	polli_multi	CH44	multipunctatus	63	2025-10-14	4	0	0	0	1	0	0.25	1	0.25	0.25	12
2025-10-13	polli_multi	CH44	multipunctatus	77	2025-10-14	4	0	1	0	2	0.25	0.5	3	0.75	0.75	12
2025-10-14	polli_multi	CH44	multipunctatus	82	2025-10-15	4	0	2	0	1	0.5	0.25	3	0.75	0.75	12
2025-10-14	polli_multi	CH44	multipunctatus	76	2025-10-15	4	0	4	0	0	1	0	4	1	1	12
2025-10-14	polli_multi	CH44	multipunctatus	74	2025-10-15	4	0	0	0	4	0	1	4	1	1	12
2025-10-14	polli_multi	CH44	multipunctatus	80	2025-10-15	4	0	4	0	0	1	0	4	1	1	12
